# Supplementary material for: Porcine gut microbiota in mediating host metabolic adaptation to cold stress
Source: NPJ Biofilms Microbiomes. 2022 Apr 5;8:18. doi: 10.1038/s41522-022-00283-2 (PMC8983680; doi:10.1038/s41522-022-00283-2)
Supplement: Supplementary file 2 — Supplementary Data [file 41522_2022_283_MOESM2_ESM.xlsx]

## Sheet: Data 1
Data on serum characteristics of piglets under cold stress, related to Figure 1.
Treatment	Glucose	Insulin	Cortisol	Leptin	Adiponectin	T3	T4	GLP1	PYY
C 1	3.2435	21.1265	116.971	2.01985	6.1535	8.14995	54.6273	87.1295	0.84195
C 2	5.4805	20.0093	83.8231	1.2063	5.4463	4.02295	29.7094	65.3088	0.47845
C 3	3.85105	13.1856	81.9787	1.85275	9.5911	6.8682	50.0513	80.4756	0.8238
C 4	5.26945	17.7044	58.7503	0.82905	2.8705	5.11065	25.0207	56.5049	0.6054
C 5	3.30785	21.2618	72.7284	1.75095	5.52747	6.79128	40.779	78.0774	0.428675
C+Anti 1	5.44185	19.794	71.2508	1.86605	4.8754	8.2581	36.1736	77.6217	0.63395
C+Anti 2	3.35935	20.8287	57.5481	1.72423	5.80132	5.68495	43.2005	98.5703	0.470125
C+Anti 3	4.0698	19.0665	68.8729	0.8931	3.41585	5.72595	39.6303	83.2245	0.55705
C+Anti 4	2.932	15.2159	109.724	2.87255	12.1927	8.57765	62.4855	134.181	0.93
C+Anti 5	5.6504	17.4847	90.9522	1.74925	5.9919	7.995	47.9387	94.2512	0.8416
RT 1	3.74805	19.7822	116.881	2.79105	10.7607	10.8002	63.2795	133.807	1.2127
RT 2	3.6013	19.8789	145.205	3.1066	13.7409	11.6736	56.4699	108.088	1.20665
RT 3	4.0853	19.3187	88.3936	2.05425	7.2095	8.7463	41.4866	91.4875	0.70065
RT 4	4.68635	20.8105	102.965	2.3623	8.661	10.3436	54.2287	103.616	0.8792
RT 5	4.3607	16.1495	135.333	2.6279	14.7853	11.4032	62.2273	133.074	1.50105
RT+Anti 1	4.4946	16.1851	85.1826	2.41085	9.3368	7.35545	49.6629	87.9586	1.0261
RT+Anti 2	4.5564	16.1513	85.7918	2.4157	9.4096	7.3864	49.9583	82.5836	1.0169
RT+Anti 3	2.5227	20.3068	86.3256	2.99255	10.1241	5.16425	49.2747	78.0809	0.73895

## Sheet: Data 2
Data on organ weight, related to Figure 2.
Treatment	Liver	Thymus	Spleen
C 1	350	9	37
C 2	367	6	26
C 3	300	5	46
C 4	326	9	37
C 5	326	7	31
C+Anti 1	301	7	36
C+Anti 2	401	5	28
C+Anti 3	342	4	20
C+Anti 4	273	6	31
C+Anti 5	240	5	41
RT 1	507	6	60
RT 2	343	7	40
RT 3	426	6	26
RT 4	380	6	23
RT 5	354	6	22
RT+Anti 1	247	5	21
RT+Anti 2	419	6	38
RT+Anti 3	391	6	43

## Sheet: Data 3
Data on immune factors and cytokines in serum, related to Figure 2.
Treatment	IgA	IgG	IL6	IL10	IL18	NFkB
C 1	149.364	3.36067	149.018	32.6429	19.7581	213.757
C 2	113.916	2.46474	83.8348	25.6623	15.3647	126.244
C 3	145.865	2.88629	114.265	33.2273	19.5034	175.657
C 4	100.681	2.7875	100.356	28.8442	15.9687	143.728
C 5	115.311	2.71399	104.715	32.3506	14.7722	155.115
C+Anti 1	113.087	2.4992	88.8442	32.1234	13.4812	136.572
C+Anti 2	137.124	2.84034	128.832	26.3766	17.9618	152.859
C+Anti 3	128.916	2.49116	103.059	21.7987	14.8084	143.151
C+Anti 4	149.145	2.87595	140.795	32.6429	18.0235	175.808
C+Anti 5	101.271	2.45899	96.7697	30.3701	12.0926	140.086
RT 1	98.8914	2.64622	100.726	28	13.9291	152.048
RT 2	111.969	2.87595	111.893	27.8052	16.2193	174.448
RT 3	81.041	2.54974	86.8824	28.1948	13.8153	144.114
RT 4	90.3419	2.42913	94.1279	36.8636	12.3081	132.653
RT 5	112.214	2.73007	110	35.2727	13.3736	156.979
RT+Anti 1	101.023	2.68872	99.4165	23.0649	12.9199	146.027
RT+Anti 2	122.789	2.81507	103.849	38	13.6406	167.21
RT+Anti 3	114.278	2.55203	92.2194	29.1688	15.4492	130.207

## Sheet: Data 4
Data on transcript expression levels in liver and fat.
Treatment	IL15	BCL2L1	MCL1	CASP1	CASP3	CASP6	CASP7	CASP8	CASP9	CASP10	APAF1	FAS	SLC2A2	SLC2A4	SLC2A6	SLC2A8	SLC2A10	SLC2A12	SLC2A13	SGK1	SGK2	SGK3	CYP7A1	CYP8B1	CYP27A1	CYP7B1	ABCB11	NR0B2	FXR/NR1H4	ADCY9	NCEH1	ABCB4	FFAR2	FFAR3	FFAR4	UCP2(liver)	UCP2(fat)	UCP3(liver)	UCP3(fat)	ARID1B(liver)	ARID1B(fat)	SMARCD3(liver)	SMARCD3(fat)	CPT1A(liver)	CPT1A(fat)	CPT1B(liver)	CPT1B(fat)	CPT1C(liver)	CPT1C(fat)
C 1	9.36791	2.87704	51.4331	33.1462	25.9788	44.7641	21.0859	3.69195	1.74894	4.93277	1.11511	2.23764	90.0859	0.958626	0	27.482	3.16952	0.106706	0.64456	21.4218	19.5338	3.44907	58.7237	0	254.305	24.3093	21.2404	9.28741	36.0901	7.35594	2.0013	11.129	0.61954	0.068541	0.234105	11.8134	37.2586	0	17.5263	3.39746	4.80074	0.158518	2.05245	15.6385	11.7063	1.17291	2.24567	0	0.0274061
C 2	5.90567	2.53804	47.8803	17.6214	27.0758	39.2234	20.8166	3.59227	1.5784	7.30133	1.80293	1.94716	65.2321	1.50261	1.43302	22.8084	2.92197	0.0217824	0.432043	10.8644	28.2866	3.70325	9.92457	0.516601	311.589	20.9674	41.2635	20.297	41.227	5.50217	2.12778	14.4733	0.262484	0	0.278768	4.43677	42.2292	0.0389254	22.0442	3.09306	4.23224	0.300476	3.10816	11.022	5.73578	0.272081	0.989059	0.0160489	0
C 3	7.56334	0	69.7832	26.3476	18.3199	23.962	15.274	5.9701	1.35868	9.3384	1.6431	0	76.8063	1.5869	1.34786	0	2.7491	0.0960372	0.346337	29.0278	5.82829	3.64175	0.224394	0.331297	147.846	9.26442	30.7601	24.8798	49.7078	6.80223	3.21643	29.6006	0.220934	0.061688	0.245814	3.91229	28.1042	0	13.8542	2.5919	4.27982	0.346481	2.98736	15.5639	12.3475	0.527819	2.91575	0.0141517	0
C 4	6.91725	2.26383	78.6053	0	29.1842	53.5989	33.3528	0	1.9258	10.488	2.2607	0	92.2116	1.64743	4.21018	26.8605	0	0.245567	0.815139	14.8927	5.83818	4.34203	2.26033	1.25144	227.743	13.7299	22.0628	16.2759	57.8548	7.02037	2.6044	24.1735	0.244558	0.215095	0	8.66634	46.8119	0.0797875	10.2905	3.3866	3.70882	0.284263	2.19775	12.8546	5.91235	0.501929	0.823162	0.0164481	0
C 5	3.646	2.4168	0	0	26.6886	58.5264	28.3954	6.25987	1.59812	9.78366	1.473	3.23435	81.2454	1.05107	2.14689	24.5749	1.52884	0.135554	0.458293	53.8772	9.5164	3.60386	10.6631	0.681942	262.158	13.6591	11.947	15.9624	71.6394	5.78078	3.00139	24.5488	0.272244	0	0.0413049	4.22279	18.1252	0	12.1832	3.11841	4.0904	0.167811	6.67542	22.3235	8.48067	0.663166	14.5921	0	0
C+Anti 1	5.29528	2.44659	39.1203	9.15592	36.1612	32.9699	22.2758	2.36209	1.62339	5.50178	1.1714	0.82701	60.9348	0.793453	2.15159	17.1036	3.45316	0.0965063	0.783063	13.3122	18.5673	3.56163	9.6397	0.0520179	233.184	32.4449	62.806	9.95604	45.722	4.12726	2.39717	23.0206	0.145366	0	0.661647	12.6614	63.8303	0	7.53531	2.94715	3.14174	0.307212	2.20795	18.3495	7.13225	0.587655	2.24623	0.0711041	0.0609176
C+Anti 2	8.16093	2.18407	44.6692	15.9219	36.3911	30.7065	23.8461	2.87616	2.50297	5.53367	1.50458	0.975076	65.882	0.814579	1.36346	15.3661	3.4007	0	0.738059	12.4691	14.2325	5.69847	7.71567	0.0893681	209.279	32.1165	60.8789	8.44626	50.8084	4.73722	2.56822	24.0013	0.192983	0	0.492581	18.5742	35.8615	0	9.11699	2.94292	4.39968	0.175933	3.95793	17.8726	5.29514	0.362423	0.934647	0.0458095	0.0167063
C+Anti 3	3.69605	1.90074	28.8881	4.37796	31.7116	32.2608	12.666	2.07047	2.34075	4.27689	2.1756	0.234244	82.1908	2.73563	1.12821	20.9262	3.54809	0.0995762	0.572314	13.4408	20.1021	4.16259	53.6288	0.0536726	429.608	38.442	83.3996	17.4866	43.1199	4.78408	1.43125	20.4559	0.136355	0	0.318591	9.42531	49.061	0	11.6117	3.491	3.90154	0.316984	3.78936	17.9635	12.4733	0.886202	2.20517	0.0183415	0.019783
C+Anti 4	6.26889	2.53675	62.4881	31.5135	17.5988	29.7315	15.9328	0	1.77404	6.69464	1.62892	0	114.382	0.672049	2.58895	0	2.24644	0	0.583692	27.5783	3.70629	3.8368	0.0889832	0.0821095	113.234	7.76233	14.9403	39.5616	51.3475	7.53363	3.56069	35.2773	0.146019	0	1.35772	8.21338	47.3253	0.0340278	9.42841	2.93901	4.77417	0.101027	1.11664	33.7967	16.6291	0.74922	2.25078	0	0
C+Anti 5	5.28085	2.67331	60.7527	0	19.6827	34.0469	19.411	4.69093	2.89952	6.24461	2.12165	0	66.9284	1.71181	5.6159	22.4387	4.7606	0.0889204	0.809696	20.4125	12.1064	3.89445	10.2636	0.11503	208.958	15.1597	30.4112	21.7795	47.3766	6.30463	2.24349	13.1549	0.409124	0.114233	0.32514	9.67387	53.5798	0	24.8448	2.97234	4.13435	0.320805	1.22938	14.2665	12.2341	0.72195	2.33709	0.026206	0.00981175
RT 1	6.52785	1.80965	61.4585	0	23.9631	40.9368	18.4253	3.95978	1.83951	7.33956	1.87041	0	99.0489	2.39816	2.34614	8.47131	2.64616	0.0219836	0.515312	19.5447	9.19412	3.5375	3.13328	0	313.301	23.1239	42.7787	10.76	49.1969	5.89704	2.2456	11.6128	0.252866	0.0706039	0.160767	10.1144	71.3105	0.0785697	5.11809	2.74354	3.01905	0.23327	1.66616	15.5411	5.63439	0.604106	0.71392	0	0.00925518
RT 2	9.22208	1.6578	44.5958	12.096	30.8272	39.385	18.7721	3.14996	1.67685	5.28878	0.898844	1.58983	47.9267	1.10835	3.49236	12.6042	3.00138	0	0.675668	18.062	19.8234	3.42454	53.0797	0	398.718	31.1819	46.9205	8.51332	40.1141	4.89289	1.50337	14.3453	0.141108	0	0.171271	10.4386	27.9317	0.0418516	11.97	3.33591	3.51791	0.44732	2.01477	10.0983	4.79551	1.33103	1.03761	0.0345107	0.00971496
RT 3	5.83805	1.78112	34.3336	9.24794	20.0121	35.1418	19.6085	2.24121	2.61912	4.20478	3.09661	0.69469	44.1623	2.43537	0.975888	7.87755	4.11356	0.064599	0.514457	31.2669	36.4741	4.29358	116.473	0.0928521	478.311	31.8142	95.8619	6.87931	49.0203	4.59273	1.52648	13.6757	0.2123	0	0.433048	18.2663	54.6515	0	8.34289	3.98824	3.65025	0.20564	2.71897	9.09369	5.51555	0.497586	0.854619	0.0793256	0.0395375
RT 4	4.91888	1.41709	36.2026	13.0273	33.1875	38.8911	20.1089	2.90784	2.53266	6.05346	2.61153	0.587466	56.6414	2.337	1.17953	8.74558	4.29483	0.056029	1.03049	27.3029	18.545	3.63774	19.0087	0	397.792	37.6009	100.002	6.90758	40.8759	4.76381	1.61379	11.3161	0.0491029	0.0719788	0.0409744	13.5337	43.9776	0	15.5731	3.40973	3.7712	0.142687	1.85807	9.95743	10.4756	0.559881	2.19571	0.0165125	0.0300035
RT 5	6.30472	1.78479	36.9951	14.3781	32.3728	34.5147	23.9088	2.81823	2.12638	4.64387	1.46239	0.500147	52.4591	2.76062	1.66584	9.18783	5.20831	0.0116271	0.503168	25.8358	15.2731	4.21379	10.1786	0.100274	378.43	37.3458	79.918	7.5959	51.6196	4.25735	2.06387	13.5614	0.203796	0	0.935329	19.1692	37.002	0.0415556	7.99186	2.9534	2.66725	0.172727	1.63169	10.9686	4.69011	0.537362	0.640247	0.1028	0.0283241
RT+Anti 1	4.62658	1.19708	32.4699	7.87223	27.1473	26.9301	16.0222	1.36251	1.66933	2.54943	3.74495	1.31669	50.4234	2.39539	1.92097	7.80774	5.99462	0.0716714	0.570781	14.2395	21.271	5.09795	36.6929	0	399.038	36.972	60.15	8.1462	32.1248	8.23462	1.10684	12.1168	0.314058	0	0.305747	15.3427	13.7528	0	16.44	4.90951	4.99732	0.0760513	2.88332	16.9261	5.58767	1.35778	0.852329	0.0704083	0.00897772
RT+Anti 2	5.98927	1.82945	31.3616	10.1265	28.5239	26.1616	17.9283	2.81109	1.75081	4.98129	2.29706	0.974372	65.6688	1.11633	1.41293	7.4171	3.65787	0	0.59251	15.9317	21.7055	4.16524	41.5356	0	335.813	35.5751	92.3987	9.81716	52.8465	5.24839	1.75869	16.9452	0.190574	0.0620796	0.353393	21.8163	34.6052	0.103626	12.5779	3.70796	4.04339	0.266638	3.34801	8.92348	4.7271	0.724322	0.682114	0.0284831	0.00993456
RT+Anti 3	5.16931	1.46842	42.9009	9.3063	33.8831	20.9437	23.2772	2.93897	1.76537	5.19071	1.97487	0.463471	64.0346	1.927	1.4634	9.36742	5.47496	0.100099	0.601639	19.291	20.1826	4.2642	303.98	0.0959187	293.949	27.8809	84.9579	28.4488	77.3283	5.04397	0.881571	33.2762	0.450808	0	0.203341	7.46255	30.1462	0	11.2052	3.50196	4.688	0.236035	2.27842	21.3532	3.71894	0.62516	0.946121	0.0655564	0
[truncated: 9 more columns]
